# Supplementary material for: GALNTL5 binds GalNAc and is required for migration through the uterotubal junction and sperm-zona pellucida binding
Source: Nat Commun. 2025 Sep 17;16:8264. doi: 10.1038/s41467-025-63805-4 (PMC12443989; doi:10.1038/s41467-025-63805-4)
Supplement: Supplementary file 4 — Source Data [file 41467_2025_63805_MOESM4_ESM.xlsx]

## Sheet: Fig. 1
	g
		Genotype	WT	Het	em1 KO	em2 KO
		Male #1	9.13	7.44	0.83	0.3
		Male #2	7.2	10.4	0	0
		Male #3	8.14	10.33		0.22
		Male #4		10.71

## Sheet: Fig. 2
	b
	Genotype	Het	KO
	Male #1	2.9	2.14
	Male #2	2.48	2.48
	Male #3	2.7	3.13
	Male #4	3.47	3.59
	Male #5	3.97	2.79
	Male #6	3.39	5.27
	e		motility							progressive motility
		Genotype	WT	Het	KO	WT	Het	KO		WT	Het	KO	WT	Het	KO
		Incubation time	10 min	10 min	10 min	120 min	120 min	120 min		10 min	10 min	10 min	120 min	120 min	120 min
		Male #1	98	91	92	99	94	95		81	78	81	81	62	74
		Male #2	99	100	98	98	98	96		85	85	72	77	72	71
		Male #3	100	99	100	99	95	96		84	86	85	77	68	75
		Male #4		100	99		99	100			77	82		78	74
		Male #5		98	100		99	97			85	92		82	83
		Male #6			99			99				72			88

## Sheet: Fig. 3
	a
	Genotype	Het	KO
	Male #1	1	1
	Male #2	0.955	1
	Male #3	0.951	1
	c
	Genotype	Het	KO
	Male #1	9.7	1.3
	Male #2	19.7	2.8
	Male #3	12.4	0.5
	Male #4	15.6	1.4
	Male #5		0.4
					e

## Sheet: Fig. 5
	d
		Genotype	Ctrl	em3 KO	em4 KO
		Male #1	7.4	0	0.272727
		Male #2	7.77778	0	0
		Male #3	6.57143	0.666667	0

## Sheet: Fig. 6
			Sugars
	b		Mannose			GalNAc			Glucose
			Galntl5	Nega		Galntl5	Nega		Galntl5	Nega
	Moleculars of interests	GALNTL5	2.14	2.15		2.5	3.16		3.23	2.83
			2.18	2.14		2.42	3.03		2.81	2.88
			2.14	2.17		2.45	3.1		2.88	2.94
			GS-I	Nega		GS-I	Nega		GS-I	Nega
		GS-I	2.53	2.15		1.78	3.16		3	2.83
			2.18	2.14		1.52	3.03		2.88	2.88
			2.12	2.17		1.65	3.1		3.11	2.94
			ConA	Nega		ConA	Nega		ConA	Nega
		Con-A	0.18	2.15		4.04	3.16		0.96	2.83
			0.05	2.14		3.08	3.03		0.82	2.88
			0.21	2.17		3.56	3.1		1.05	2.94

## Sheet: Fig. 7
	d
		#1 egg	#2 egg	#3 egg	#4 egg	#5 egg	#6 egg	#7 egg	#8 egg	#9 egg	#10 egg	#11 egg	#12 egg	#13 egg	#14 egg	#15 egg	#16 egg	#17 egg	#18 egg	#19 egg	#20 egg	#21 egg	#22 egg	#23 egg	#24 egg	#25 egg	#26 egg	#27 egg	#28 egg	#29 egg	#30 egg	#31 egg	#32 egg	#33 egg	#34 egg	#35 egg	#36 egg	#37 egg	#38 egg	#39 egg	#40 egg	#41 egg	#42 egg	#43 egg	#44 egg	#45 egg	#46 egg	#47 egg	#48 egg
	DBA	1	4	2	7	2	0	1	5	6	7	8	3	2	2	4	4	1	7	3	5	4	5	8	2	10	9	4	1	14	3	3	3	6	8	7	2	4	1	6	11	5	7	0	8	6	1	1	4
	DBA+GalNAc	8	13	5	1	8	11	6	17	13	16	15	13	9	12	6	14	13	8	5	5	7	14	10	27	13	13	3	5	3	3	13	23	6	13	5	5	9	7	4	15	9	8	4	12	12	15	1	12
[truncated: 144 more columns]

## Sheet: Suppl. Fig. 6
	b
		Lectins
		DBA	DBA +	WFA	WFA + GalNAc	GNL
			GalNAc (Ctrl)		(Ctrl)
	#1 egg	3	10	0	8	30
	#2 egg	4	21	4	14	23
	#3 egg	5	26	0	9	4
	#4 egg	12	14	3	8	11
	#5 egg	3	6	5	13	21
	#6 egg	7	13	5	12	16
	#7 egg	19	5	6	15	19
	#8 egg	5	14	2	9	20
	#9 egg	1	12	6	8	8
	#10 egg	0	21	1	6	11
	#11 egg	13	9	3	21	32
	#12 egg	10	11	3	12	11
	#13 egg	1	9	17	19	20
	#14 egg	13	14	4	8	15
	#15 egg	7	9	1	12	14
	#16 egg	11	11	0	6	11
	#17 egg	14	14	6	5	12
	#18 egg	1	7	1	2	3
	#19 egg	3	15	1	4	3
	#20 egg	5	18	2	3	11
	#21 egg	13	8	2	8	5
	#22 egg	0	10	2	9	2
	#23 egg	4	8	2	8	5
	#24 egg	1	11	0	2	6
	#25 egg	7	6	1	12	5
	#26 egg	10	13	1	8	6
	#27 egg	4	10	3	8	11
	#28 egg	11	15	3	5	4
	#29 egg	2	6	1	28	23
	#30 egg	10	5	8	28	14
	#31 egg	11	12	7	29	33
	#32 egg	4	17	8	9	15
	#33 egg	3	11	7	18	17
	#34 egg	6	3	18	18	23
	#35 egg	11	10	12	14	13
	#36 egg	4	20	14	8	12
	#37 egg	1	17	3	16	9
	#38 egg	12	9	1	15	10
	#39 egg	0	7	7	7	18
	#40 egg	12	13	8	22	16
	#41 egg	1	7	7	15	9
	#42 egg	2	15	5	11	14
	#43 egg	3	4	14	15	16
	#44 egg	3	7	3	11	11
	#45 egg	8	16	3	9	16
	#46 egg	6	18	16	11	17
	#47 egg	3	22	3	11	14
	#48 egg	4	21	6	18	21
	#49 egg	4	13	9	21	13
	#50 egg	7	11	4	14	15
	#51 egg	5	16	4	22	16
	#52 egg	5	9	2	16	25
	#53 egg	5	10	7	17	20
	#54 egg	1	6	9	9	21
	#55 egg	6	4	5	4	25
	#56 egg	5	15	3	17	17
	#57 egg	10	14	4	12	12
	#58 egg	10	20	8	12	19
	#59 egg	10	16	3	29	16
	#60 egg	0		2	17	13
	#61 egg	9		6	13	13
	#62 egg			7	10	26
	#63 egg			2	9	17
	#64 egg			6	12	15
	#65 egg			6	4	12
	#66 egg			7	7	7
	#67 egg			5	3	12
	#68 egg			17	6	16
	#69 egg			6	8	7
	#70 egg			1	8	13
	#71 egg			21	9	5
	#72 egg			1	11	12
	#73 egg			0	10	28
	#74 egg			7	12	20
	#75 egg			0	14	12
	#76 egg			9	22	20
	#77 egg			19	17	23
	#78 egg			6	9	26
	#79 egg			12	14	17
	#80 egg			6	11	17
	#81 egg			3	9	14
	#82 egg			3	19	17
	#83 egg			3	10	3
	#84 egg			0	15	29
	#85 egg			6	12	30
	#86 egg			6	9	12
	#87 egg			21	12	7
	#88 egg			2	15	21
	#89 egg			0	15	8
	#90 egg			2	20	14
	#91 egg			4	9	5
	#92 egg			8	12	8
	#93 egg			1	14	16
	#94 egg			15	10	15
	#95 egg			4	42	12
	#96 egg			20	27	17
	#97 egg			17	18	5
	#98 egg			15	12	20
	#99 egg			4	18	4
	#100 egg			9	16
	#101 egg			8
